# Supplementary material for: Presence of Micro- and Nanoplastics Affects Degradation of Chlorinated Solvents
Source: Toxics. 2025 Jul 31;13(8):656. doi: 10.3390/toxics13080656 (PMC12390433; doi:10.3390/toxics13080656)
Supplement: Supplementary file 1 [file toxics-13-00656-s001.zip]

Archive with 1 entries (1 files):
- toxics-3719097-supplementary.pdf
